# Supplementary material for: Dry Heat as a Potential Decontamination Method on the Filtration Efficiency of Filtering Facepiece Respirators
Source: Int J Environ Res Public Health. 2022 Jun 11;19(12):7167. doi: 10.3390/ijerph19127167 (PMC9223160; doi:10.3390/ijerph19127167)
Supplement: Supplementary file 1 [file ijerph-19-07167-s001.zip]

Archive with 1 entries (1 files):
- ijerph-1707519-supplementary.pdf
